# Supplementary material for: Optimized Irrigation and Fertilization Reduce Luxury Transpiration While Improving GRAIN Yield, Water Use Efficiency, and Economic Benefits of Winter Wheat in the Arid Region of Xinjiang
Source: Plants (Basel). 2026 May 26;15(11):1629. doi: 10.3390/plants15111629 (PMC13259080; doi:10.3390/plants15111629)
Supplement: Supplementary file 1 [file plants-15-01629-s001.zip]

Archive with 1 entries (1 files):
- plants-4331773-supplementary.pdf
